# Supplementary material for: Human Retinal Progenitor Cell (hRPC) Migration in Three-Dimensional (3D) Environments of Varying Stiffness and Composition
Source: J Tissue Eng Regen Med. 2025 Oct 28;2025:9963972. doi: 10.1155/term/9963972 (PMC12585844; doi:10.1155/term/9963972)
Supplement: Supporting Information — Additional supporting information can be found online in the Supporting Information section. [file 9963972.f1.zip]

Archive with 6 entries (6 files):
- Supplemental Fig. 1.pptx
- Supplemental Fig. 2.pptx
- Supplementary Material File.docx
- Supplemental Fig. 3_Revised.pptx
- Supplemental Fig. 4_Revised.pptx
- Supplemental Fig. 5_Revised.pptx
